# Supplementary material for: Development of a highly sensitive magneto-enzyme lateral flow immunoassay for dengue NS1 detection
Source: PeerJ. 2019 Sep 25;7:e7779. doi: 10.7717/peerj.7779 (PMC6765353; doi:10.7717/peerj.7779)
Supplement: Supplemental Information 2 [file peerj-07-7779-s002.xlsx]

## Sheet: Sheet1
	Negative	5 ng/mL	10 ng/mL	50 ng/mL	100 ng/mL	250 ng/mL	500 ng/mL
rep 1	133.435	82.899	218.45	1347.94	1354.99	1696.92	1720.13
rep 2	94.021	88.556	224.21	926.8	1474.94	1572.76	1601.16
rep 3	64.485	59.899	197.67	905.34	1706.5	1723.16	1679.57
rep 4	81.607	63.778	221.92	928.79	1680.87	1524.23	1603.45
rep 5	76.485	109.899	191.72	946.04	1204.16	1581.57	1704.13
rep 6	100.314	75.485	207.79	854.38	1134.52	1647.79	1638.69
rep 7	77.899	72.899	222.5	707.16	1313.62	1726.74	1761.23
rep 8	81.314	110.728	251.11	846.56	1232.57	1625.99	1720.75
