# Supplementary material for: Development of a highly sensitive magneto-enzyme lateral flow immunoassay for dengue NS1 detection
Source: PeerJ. 2019 Sep 25;7:e7779. doi: 10.7717/peerj.7779 (PMC6765353; doi:10.7717/peerj.7779)
Supplement: Supplemental Information 5 [file peerj-07-7779-s005.xlsx]

## Sheet: Sheet1
sample ID	RT-qPCR	IgG/IgM
#1	+	-
#2	+	+
#3	+	-
#4	+	-
#5	-	-
#6	+	-
#7	-	-
#8	+	-
#9	-	-
#10	-	-
#11	+	-
#12	+	-
#13	-	-
#14	+	+
#15	-	-
#16	+	-
#17	+	-
#18	+	-
#19	+	-
#20	+	-
#21	-	-
#22	+	-
#23	-	-
#24	+	-
#25	+	-
#26	-	-
#27	+	-
#28	-	-
#29	-	-
#30	+	-
#31	+	-
#32	-	-
#33	+	-
#34	+	-
#35	-	-
#36	+	-
#37	+	-
#38	+	-
#39	-	-
#40	+	-
#41	-	-
#42	+	-
#43	-	-
#44	+	+
#45	-	-
#46	-	-
#47	+	-
#48	+	-
#49	-	-
#50	+	-
#51	+	-
#52	+	+
#53	+	-
#54	+	-
#55	-	-
#56	-	-
#57	-	-
#58	+	-
#59	-	-
#60	+	-
#61	+	-
#62	+	-
#63	+	-
#64	-	-
#65	-	-
#66	+	-
#67	+	-
#68	+	-
#69	+	-
#70	-	-
#71	+	-
#72	-	-
#73	+	+
#74	-	-
#75	+	-
#76	+	-
#77	+	-
#78	+	-
#79	+	-
#80	+	-
#81	+	-
#82	-	-
#83	-	-
#84	-	-
#85	+	-
#86	+	-
#87	+	-
#88	-	-
#89	+	+
#90	-	-
#91	+	-
#92	+	-
#93	+	-
#94	+	-
#95	+	-
#96	-	-
#97	+	-
#98	-	-
#99	-	-
#100	-	-
#101	+	-
#102	+	-
#103	-	-
#104	-	-
#105	+	-
#106	+	-
#107	+	-
#108	-	-
#109	-	-
#110	-	-
#111	-	-
#112	-	-
#113	-	-
#114	-	-
#115	+	-
#116	-	-
#117	-	-
#118	-	-
#119	+	-
#120	-	-
